# Supplementary material for: An examination of the factorial and convergent validity of four measures of conspiracist ideation, with recommendations for researchers
Source: PLoS One. 2017 Feb 23;12(2):e0172617. doi: 10.1371/journal.pone.0172617 (PMC5322923; doi:10.1371/journal.pone.0172617)
Supplement: S1 File — (SPS) [file pone.0172617.s001.sps]

* Encoding: UTF-8.

FACTOR
  /VARIABLES BCTI_1 BCTI_2 BCTI_3 BCTI_4 BCTI_5 BCTI_6 BCTI_7 BCTI_8 BCTI_9 BCTI_10 BCTI_11 BCTI_12 
    BCTI_13 BCTI_14 BCTI_15
  /MISSING LISTWISE 
  /ANALYSIS BCTI_1 BCTI_2 BCTI_3 BCTI_4 BCTI_5 BCTI_6 BCTI_7 BCTI_8 BCTI_9 BCTI_10 BCTI_11 BCTI_12 
    BCTI_13 BCTI_14 BCTI_15
  /PRINT INITIAL CORRELATION KMO EXTRACTION
  /PLOT EIGEN
  /CRITERIA MINEIGEN(1) ITERATE(25)
  /EXTRACTION PC
  /ROTATION NOROTATE
  /METHOD=CORRELATION.
