# Supplementary material for: An examination of the factorial and convergent validity of four measures of conspiracist ideation, with recommendations for researchers
Source: PLoS One. 2017 Feb 23;12(2):e0172617. doi: 10.1371/journal.pone.0172617 (PMC5322923; doi:10.1371/journal.pone.0172617)
Supplement: S3 File — (SPS) [file pone.0172617.s003.sps]

* Encoding: UTF-8.

FACTOR
  /VARIABLES GCBS_1 GCBS_2 GCBS_3 GCBS_4 GCBS_5 GCBS_6 GCBS_7 GCBS_8 GCBS_9 GCBS_10 GCBS_11 GCBS_12 
    GCBS_13 GCBS_14 GCBS_15
  /MISSING LISTWISE 
  /ANALYSIS GCBS_1 GCBS_2 GCBS_3 GCBS_4 GCBS_5 GCBS_6 GCBS_7 GCBS_8 GCBS_9 GCBS_10 GCBS_11 GCBS_12 
    GCBS_13 GCBS_14 GCBS_15
  /PRINT INITIAL CORRELATION KMO EXTRACTION
  /PLOT EIGEN
  /CRITERIA MINEIGEN(1) ITERATE(25)
  /EXTRACTION PC
  /ROTATION NOROTATE
  /METHOD=CORRELATION.
